# Supplementary material for: Morphological, Genetic and Biological Evidences to Understand Meromacrus Rondani Diversity: New Species and Early Stages (Diptera: Syrphidae)
Source: Insects. 2020 Nov 12;11(11):791. doi: 10.3390/insects11110791 (PMC7698139; doi:10.3390/insects11110791)
Supplement: Supplementary file 1 [file insects-11-00791-s001.zip › MEROMACRUS SUPPL MAT ROUND 2/Supplementary material 2.xls]

## Sheet: Suppl. mat. 2 (Table S1)
		1	2	3	4	5	6	7	8	9	10	11	12	13	14	15	16	17	18	19	20	21	22	23	24	25	26	27	28	29	30	31	32	33	34	35	36	37	38	39	40	41	42	43	44	45	46	47	48
1	Quichuana calathea - CNC482897
2	Tigridemyia curvigaster - CNC566924	0.122481
3	Meromacrus cactorum - UA15ME	0.108889	0.117778
4	Meromacrus yucatense - UA13ME	0.127132	0.122481	0.08
5	Meromacrus yucatense - UA12ME	0.127132	0.122481	0.08	0
6	Meromacrus laconicus - UA11ME	0.128079	0.124795	0.0652174	0.0426929	0.0426929
7	Meromacrus laconicus - UA10ME	0.127214	0.123994	0.0633803	0.0450886	0.0450886	0
8	Meromacrus laconicus - UA9ME	0.124031	0.124031	0.06	0.0465116	0.0465116	0	0
9	Meromacrus laconicus - UA8ME	0.124402	0.124402	0.0625	0.0478469	0.0478469	0	0	0
10	Meromacrus laconicus - UA7ME	0.124031	0.124031	0.06	0.0465116	0.0465116	0	0	0	0
11	Meromacrus gloriosus - UA5ME	0.103876	0.12093	0.0911111	0.0806202	0.0806202	0.0853859	0.0853462	0.0852713	0.0877193	0.0852713
12	Meromacrus gloriosus - UA4ME	0.119101	0.134831	0.0842825	0.0831461	0.0831461	0.0904645	0.0902613	0.0898876	0.0936768	0.0898876	0.0134831
13	Meromacrus gloriosus - UA2ME	0.105426	0.122481	0.0888889	0.075969	0.075969	0.0804598	0.0805153	0.0806202	0.0829346	0.0806202	0.00465116	0.011236
14	Meromacrus gloriosus - UA1ME	0.105426	0.122481	0.0888889	0.075969	0.075969	0.0804598	0.0805153	0.0806202	0.0829346	0.0806202	0.00465116	0.011236	0
15	Meromacrus zonatus - INBIOCRI002202646	0.122481	0.122324	0.1	0.0852713	0.0852713	0.0837438	0.0869565	0.0852713	0.0861244	0.0852713	0.0790698	0.094382	0.0775194	0.0775194
16	Meromacrus zonatus - INB0003334832	0.122481	0.122324	0.1	0.0852713	0.0852713	0.0837438	0.0869565	0.0852713	0.0861244	0.0852713	0.0790698	0.094382	0.0775194	0.0775194	0
17	Meromacrus zonatus - INBIOCRI002539474	0.111111	0.117647	0.0904977	0.0751634	0.0751634	0.0882353	0.0882353	0.0882353	0.0902778	0.0882353	0.0653595	0.0704225	0.0686275	0.0686275	0	0
18	Meromacrus obscurus - INB0003947705	0.124031	0.117737	0.111111	0.0837209	0.0837209	0.08867	0.0885668	0.0883721	0.0877193	0.0883721	0.0775194	0.0831461	0.0790698	0.0790698	0.0902141	0.0902141	0.0784314
19	Meromacrus obscurus - INB0003070418	0.127226	0.136816	0.113537	0.0992366	0.0992366	0.0980392	0.097561	0.0966921	0.0966921	0.0966921	0.0788804	0.0905172	0.0814249	0.0814249	0.0995025	0.0995025	0.0740741	0.00248756
20	Meromacrus obscurus - INB0003324462	0.124031	0.120795	0.113333	0.0868217	0.0868217	0.091954	0.0917874	0.0914729	0.0909091	0.0914729	0.0775194	0.0831461	0.0790698	0.0790698	0.0917431	0.0917431	0.0784314	0.0030581	0.00248756
21	Meromacrus obscurus - INB0003071907	0.122481	0.119266	0.111111	0.0852713	0.0852713	0.090312	0.0901771	0.0899225	0.0893142	0.0899225	0.075969	0.0808989	0.0775194	0.0775194	0.0917431	0.0917431	0.0784314	0.00152905	0	0.00152905
22	Meromacrus melansoni - INBIOCRI000256596	0.124031	0.108563	0.128889	0.102326	0.102326	0.1133	0.112721	0.111628	0.111643	0.111628	0.0930233	0.110112	0.0945736	0.0945736	0.0902141	0.0902141	0.0784314	0.0810398	0.0970149	0.0825688	0.0810398
23	Meromacrus melansoni - INBIOCRI002567242	0.124031	0.108563	0.128889	0.102326	0.102326	0.1133	0.112721	0.111628	0.111643	0.111628	0.0930233	0.110112	0.0945736	0.0945736	0.0902141	0.0902141	0.0784314	0.0810398	0.0970149	0.0825688	0.0810398	0
24	Meromacrus melansoni - INB0003019224	0.125817	0.112745	0.131894	0.101307	0.101307	0.1133	0.112745	0.112745	0.112795	0.112745	0.0915033	0.109223	0.0931373	0.0931373	0.0931373	0.0931373	0.0784314	0.0784314	0.0944444	0.0800654	0.0784314	0	0
25	Meromacrus melansoni - INB0003384071	0.111111	0.104575	0.108597	0.0784314	0.0784314	0.0980392	0.0980392	0.0980392	0.0972222	0.0980392	0.0882353	0.0892019	0.0915033	0.0915033	0.0784314	0.0784314	0.0784314	0.0718954	0.148148	0.0718954	0.0718954	0	0	0
26	Meromacrus melansoni - INB0003431799	0.124031	0.108563	0.128889	0.102326	0.102326	0.1133	0.112721	0.111628	0.111643	0.111628	0.0930233	0.110112	0.0945736	0.0945736	0.0902141	0.0902141	0.0784314	0.0810398	0.0970149	0.0825688	0.0810398	0	0	0	0
27	Meromacrus loewi - INB0003328960	0.122481	0.120795	0.0977778	0.0821705	0.0821705	0.0771757	0.0805153	0.0790698	0.0797448	0.0790698	0.0775194	0.0921348	0.075969	0.075969	0.00764526	0.00764526	0.00980392	0.0917431	0.0995025	0.0932722	0.0932722	0.0917431	0.0917431	0.0947712	0.0816993	0.0917431
28	Meromacrus loewi - INBIOCRI000817883	0.12093	0.119266	0.0977778	0.0821705	0.0821705	0.0771757	0.0805153	0.0790698	0.0797448	0.0790698	0.075969	0.0898876	0.0744186	0.0744186	0.00611621	0.00611621	0.00980392	0.0902141	0.0970149	0.0917431	0.0917431	0.0902141	0.0902141	0.0931373	0.0816993	0.0902141	0.00152905
29	Meromacrus zonatus - INBIOCRI000700699	0.122481	0.122324	0.1	0.0852713	0.0852713	0.0837438	0.0869565	0.0852713	0.0861244	0.0852713	0.0790698	0.094382	0.0775194	0.0775194	0	0	0	0.0902141	0.0995025	0.0917431	0.0917431	0.0902141	0.0902141	0.0931373	0.0784314	0.0902141	0.00764526	0.00611621
30	Meromacrus loewi - INBIOCRI000406620	0.12093	0.119266	0.0977778	0.0821705	0.0821705	0.0771757	0.0805153	0.0790698	0.0797448	0.0790698	0.075969	0.0898876	0.0744186	0.0744186	0.00611621	0.00611621	0.00980392	0.0902141	0.0970149	0.0917431	0.0917431	0.0902141	0.0902141	0.0931373	0.0816993	0.0902141	0.00152905	0	0.00611621
31	Meromacrus loewi - INB0003088853	0.11938	0.117737	0.1	0.0806202	0.0806202	0.0788177	0.0821256	0.0806202	0.0813397	0.0806202	0.0744186	0.0876404	0.0728682	0.0728682	0.00764526	0.00764526	0.00980392	0.088685	0.0945274	0.0902141	0.0902141	0.088685	0.088685	0.0915033	0.0816993	0.088685	0.0030581	0.00152905	0.00764526	0.00152905
32	Meromacrus sp. - INBIOCRI001204119	0.0992248	0.114679	0.08	0.0697674	0.0697674	0.0738916	0.0740741	0.075969	0.0781499	0.075969	0.0465116	0.0494382	0.0418605	0.0418605	0.0657492	0.0657492	0.0555556	0.0718654	0.079602	0.0718654	0.0703364	0.087156	0.087156	0.0882353	0.0882353	0.087156	0.0642202	0.0626911	0.0657492	0.0626911	0.0611621
33	Meromacrus laconicus - INBIOCRI000804194	0.128079	0.124795	0.0652174	0.0426929	0.0426929	0	0	0	0	0	0.0853859	0.0904645	0.0804598	0.0804598	0.0837438	0.0837438	0.0882353	0.08867	0.0980392	0.091954	0.090312	0.1133	0.1133	0.1133	0.0980392	0.1133	0.0771757	0.0771757	0.0837438	0.0771757	0.0788177	0.0738916
34	Meromacrus laconicus - INBIOCRI002570816	0.124031	0.123853	0.06	0.0496124	0.0496124	0.00164204	0.00161031	0.00310078	0.00318979	0.00310078	0.0852713	0.0898876	0.0806202	0.0806202	0.0840979	0.0840979	0.0849673	0.087156	0.0970149	0.0902141	0.088685	0.110092	0.110092	0.111111	0.0947712	0.110092	0.0779817	0.0779817	0.0840979	0.0779817	0.0795107	0.0749235	0.00164204
35	Meromacrus laconicus - INBIOCRI002366063	0.124031	0.123853	0.06	0.0465116	0.0465116	0	0	0	0	0	0.0852713	0.0898876	0.0806202	0.0806202	0.0840979	0.0840979	0.0882353	0.087156	0.0945274	0.0902141	0.088685	0.110092	0.110092	0.112745	0.0980392	0.110092	0.0779817	0.0779817	0.0840979	0.0779817	0.0795107	0.0749235	0	0.0030581
36	Meromacrus laconicus - INB0003065662	0.127451	0.120915	0.113122	0.0326797	0.0326797	0	0	0	0	0	0.0849673	0.084507	0.0816993	0.0816993	0.0882353	0.0882353	0.0882353	0.0784314	0.0740741	0.0784314	0.0784314	0.0980392	0.0980392	0.0980392	0.0980392	0.0980392	0.0784314	0.0784314	0.0882353	0.0784314	0.0784314	0.0751634	0	0.00326797	0
37	Meromacrus gloriosus - INBIOCRI001972629	0.105426	0.119266	0.0888889	0.0790698	0.0790698	0.0837438	0.0837359	0.0837209	0.0861244	0.0837209	0.00465116	0.011236	0.00310078	0.00310078	0.0764526	0.0764526	0.0686275	0.0779817	0.079602	0.0779817	0.0764526	0.0902141	0.0902141	0.0898693	0.0849673	0.0902141	0.0749235	0.0733945	0.0764526	0.0733945	0.0718654	0.0443425	0.0837438	0.0825688	0.0825688	0.0882353
38	Meromacrus gloriosus - INBIOCRI002127791	0.103876	0.120795	0.0888889	0.075969	0.075969	0.0804598	0.0805153	0.0806202	0.0829346	0.0806202	0.00620155	0.0157303	0.00465116	0.00465116	0.0749235	0.0749235	0.0653595	0.0764526	0.0771144	0.0764526	0.0749235	0.0917431	0.0917431	0.0915033	0.0882353	0.0917431	0.0733945	0.0718654	0.0749235	0.0718654	0.0703364	0.0428135	0.0804598	0.0795107	0.0795107	0.0816993	0.00458716
39	Meromacrus melansoni - CNC_DIPTERA_102277	0.124031	0.108563	0.128889	0.102326	0.102326	0.1133	0.112721	0.111628	0.111643	0.111628	0.0930233	0.110112	0.0945736	0.0945736	0.0902141	0.0902141	0.0784314	0.0810398	0.0970149	0.0825688	0.0810398	0	0	0	0	0	0.0917431	0.0902141	0.0902141	0.0902141	0.088685	0.087156	0.1133	0.110092	0.110092	0.0980392	0.0902141	0.0917431
40	Meromacrus melansoni - CNC_DIPTERA_102276	0.124031	0.108563	0.128889	0.102326	0.102326	0.1133	0.112721	0.111628	0.111643	0.111628	0.0930233	0.110112	0.0945736	0.0945736	0.0902141	0.0902141	0.0784314	0.0810398	0.0970149	0.0825688	0.0810398	0	0	0	0	0	0.0917431	0.0902141	0.0902141	0.0902141	0.088685	0.087156	0.1133	0.110092	0.110092	0.0980392	0.0902141	0.0917431	0
41	Meromacrus ruficrus - CNC_DIPTERA_102275	0.108527	0.103976	0.0888889	0.0883721	0.0883721	0.08867	0.0885668	0.0868217	0.0893142	0.0868217	0.0728682	0.0831461	0.0713178	0.0713178	0.088685	0.088685	0.0882353	0.0764526	0.0671642	0.0764526	0.0749235	0.105505	0.105505	0.106209	0.104575	0.105505	0.087156	0.0856269	0.088685	0.0856269	0.0840979	0.0733945	0.08867	0.0856269	0.0856269	0.0882353	0.0703364	0.0733945	0.105505	0.105505
42	Meromacrus anna - INBIOCRI001953172	0.147287	0.159021	0.146667	0.117829	0.117829	0.121511	0.122383	0.12093	0.122807	0.12093	0.108527	0.125843	0.106977	0.106977	0.122324	0.122324	0.111111	0.114679	0.116915	0.116208	0.116208	0.129969	0.129969	0.129085	0.127451	0.129969	0.120795	0.119266	0.122324	0.119266	0.117737	0.116208	0.121511	0.120795	0.120795	0.0947712	0.110092	0.110092	0.129969	0.129969	0.11315
43	Meromacrus anna - INB0004015130	0.145736	0.155963	0.144444	0.116279	0.116279	0.119869	0.120773	0.11938	0.121212	0.11938	0.105426	0.123596	0.103876	0.103876	0.119266	0.119266	0.107843	0.111621	0.114428	0.11315	0.11315	0.12844	0.12844	0.127451	0.124183	0.12844	0.117737	0.116208	0.119266	0.116208	0.114679	0.114679	0.119869	0.119266	0.119266	0.0947712	0.107034	0.107034	0.12844	0.12844	0.111621	0.00611621
44	Meromacrus niger - CNC_DIPTERA_102272	0.125776	0.11026	0.122494	0.10559	0.10559	0.108553	0.108065	0.110248	0.110224	0.110248	0.0947205	0.11036	0.0962733	0.0962733	0.0949464	0.0949464	0.0655738	0.0811639	0.0845771	0.0811639	0.0796325	0.0459418	0.0459418	0.0409165	0.042623	0.0459418	0.0918836	0.0903522	0.0949464	0.0903522	0.0888208	0.0842266	0.108553	0.11026	0.11026	0.0885246	0.0964778	0.0949464	0.0459418	0.0459418	0.105666	0.130168	0.128637
45	Meromacrus anna - INBIOCRI000376046	0.148837	0.16055	0.146667	0.11938	0.11938	0.123153	0.123994	0.122481	0.124402	0.122481	0.108527	0.125843	0.106977	0.106977	0.123853	0.123853	0.111111	0.116208	0.119403	0.117737	0.117737	0.131498	0.131498	0.130719	0.127451	0.131498	0.122324	0.120795	0.123853	0.120795	0.119266	0.117737	0.123153	0.122324	0.122324	0.0947712	0.110092	0.110092	0.131498	0.131498	0.114679	0.00152905	0.00458716	0.1317
46	Meromacrus niger - CNC_DIPTERA_102269	0.125581	0.110092	0.122222	0.106977	0.106977	0.108374	0.10789	0.110078	0.110048	0.110078	0.0945736	0.110112	0.096124	0.096124	0.0948012	0.0948012	0.0653595	0.0825688	0.0845771	0.0825688	0.0810398	0.0474006	0.0474006	0.0424837	0.0457516	0.0474006	0.0917431	0.0902141	0.0948012	0.0902141	0.088685	0.0856269	0.108374	0.110092	0.110092	0.0882353	0.0963303	0.0948012	0.0474006	0.0474006	0.105505	0.129969	0.12844	0	0.131498
47	Meromacrus cingulatus - CNC_DIPTERA_102268	0.103876	0.111621	0.1	0.110078	0.110078	0.110016	0.111111	0.110078	0.108453	0.110078	0.0837209	0.103371	0.0852713	0.0852713	0.0932722	0.0932722	0.0882353	0.0932722	0.106965	0.0932722	0.0917431	0.0840979	0.0840979	0.0816993	0.0718954	0.0840979	0.0948012	0.0932722	0.0932722	0.0932722	0.0917431	0.087156	0.110016	0.108563	0.108563	0.107843	0.0810398	0.0825688	0.0840979	0.0840979	0.0932722	0.134557	0.129969	0.0918836	0.134557	0.0917431
48	Meromacrus cingulatus -CNC_DIPTERA_102267	0.103876	0.108563	0.0977778	0.106977	0.106977	0.108374	0.109501	0.106977	0.105263	0.106977	0.0821705	0.103371	0.0837209	0.0837209	0.0902141	0.0902141	0.0882353	0.0902141	0.10199	0.0902141	0.088685	0.0810398	0.0810398	0.0800654	0.0718954	0.0810398	0.0917431	0.0902141	0.0902141	0.0902141	0.088685	0.0856269	0.108374	0.105505	0.105505	0.107843	0.0795107	0.0810398	0.0810398	0.0810398	0.0902141	0.131498	0.126911	0.0888208	0.131498	0.088685	0.0030581
49	Meromacrus acutus - CNC_DIPTERA_45802	0.0980392	0.133987	0.0950226	0.0686275	0.0686275	0.0816993	0.0816993	0.0816993	0.0868056	0.0816993	0.00980392	0.00469484	0.0130719	0.0130719	0.0686275	0.0686275	0.0686275	0.0751634	0.0925926	0.0751634	0.0751634	0.0849673	0.0849673	0.0849673	0.0849673	0.0849673	0.0653595	0.0653595	0.0686275	0.0653595	0.0653595	0.0457516	0.0816993	0.0784314	0.0816993	0.0816993	0.0130719	0.0163399	0.0849673	0.0849673	0.0849673	0.0947712	0.0947712	0.0852459	0.0947712	0.0849673	0.0915033	0.0915033
50	Meromacrus acutus - CNC_DIPTERA_45801	0.103876	0.122324	0.0911111	0.0697674	0.0697674	0.0755337	0.0772947	0.0775194	0.0797448	0.0775194	0.0170543	0.0224719	0.0155039	0.0155039	0.0703364	0.0703364	0.0686275	0.0688073	0.0646766	0.0688073	0.0672783	0.0902141	0.0902141	0.0898693	0.0849673	0.0902141	0.0688073	0.0672783	0.0703364	0.0672783	0.0657492	0.0443425	0.0755337	0.0764526	0.0764526	0.0816993	0.0152905	0.0168196	0.0902141	0.0902141	0.0642202	0.105505	0.103976	0.0903522	0.107034	0.0902141	0.0856269	0.0840979
51	Meromacrus zonatus - INB0004290163	0.122481	0.122324	0.1	0.0852713	0.0852713	0.0837438	0.0869565	0.0852713	0.0861244	0.0852713	0.0790698	0.094382	0.0775194	0.0775194	0	0	0	0.0902141	0.0995025	0.0917431	0.0917431	0.0902141	0.0902141	0.0931373	0.0784314	0.0902141	0.00764526	0.00611621	0	0.00611621	0.00764526	0.0657492	0.0837438	0.0840979	0.0840979	0.0882353	0.0764526	0.0749235	0.0902141	0.0902141	0.088685	0.122324	0.119266	0.0949464	0.123853	0.0948012	0.0932722	0.0902141
52	Meromacrus loewi - INB0004289680	0.122481	0.120795	0.0977778	0.0837209	0.0837209	0.0788177	0.0821256	0.0806202	0.0813397	0.0806202	0.075969	0.0898876	0.0744186	0.0744186	0.00764526	0.00764526	0.00980392	0.0917431	0.0995025	0.0932722	0.0932722	0.0917431	0.0917431	0.0947712	0.0816993	0.0917431	0.0030581	0.00152905	0.00764526	0.00152905	0.0030581	0.0642202	0.0788177	0.0795107	0.0795107	0.0784314	0.0733945	0.0718654	0.0917431	0.0917431	0.087156	0.120795	0.114679	0.0918836	0.119266	0.0917431	0.0932722	0.0902141
53	Meromacrus loewi - INB0004304291	0.124224	0.122511	0.100223	0.0838509	0.0838509	0.0789474	0.0822581	0.0807453	0.0814696	0.0807453	0.0791925	0.0945946	0.0776398	0.0776398	0.00918836	0.00918836	0.00980392	0.093415	0.102244	0.0949464	0.0949464	0.093415	0.093415	0.096563	0.0816993	0.093415	0.00153139	0.00306279	0.00918836	0.00306279	0.00459418	0.0658499	0.0789474	0.0796325	0.0796325	0.0784314	0.0765697	0.0750383	0.093415	0.093415	0.0888208	0.122511	0.119449	0.0935583	0.124043	0.093415	0.0964778	0.093415
54	Meromacrus laconicus - INB0004304012	0.122671	0.122511	0.0579065	0.0434783	0.0434783	0.00164204	0.00161031	0.0015528	0.00159744	0.0015528	0.0838509	0.0878378	0.0791925	0.0791925	0.0826953	0.0826953	0.0849673	0.0842266	0.0922693	0.0872894	0.085758	0.108729	0.108729	0.111111	0.0947712	0.108729	0.0765697	0.0765697	0.0826953	0.0765697	0.0781011	0.0735069	0.00164204	0.00459418	0.00153139	0.00326797	0.0811639	0.0781011	0.108729	0.108729	0.0826953	0.119449	0.117917	0.107362	0.12098	0.107198	0.107198	0.104135
55	Meromacrus gloriosus - INB0003054776	0.106977	0.120795	0.0888889	0.0806202	0.0806202	0.0853859	0.0853462	0.0852713	0.0877193	0.0852713	0.00620155	0.011236	0.00465116	0.00465116	0.0779817	0.0779817	0.0686275	0.0795107	0.0820896	0.0795107	0.0779817	0.0917431	0.0917431	0.0915033	0.0849673	0.0917431	0.0764526	0.0749235	0.0779817	0.0749235	0.0733945	0.0458716	0.0853859	0.0840979	0.0840979	0.0882353	0.00152905	0.00611621	0.0917431	0.0917431	0.0718654	0.111621	0.108563	0.0980092	0.111621	0.0978593	0.0825688	0.0810398
56	Meromacrus acutus - CNC_DIPTERA_106174	0.105426	0.123853	0.0911111	0.0682171	0.0682171	0.0771757	0.078905	0.0790698	0.0813397	0.0790698	0.0186047	0.0224719	0.0170543	0.0170543	0.0718654	0.0718654	0.0686275	0.0703364	0.0671642	0.0703364	0.0688073	0.0917431	0.0917431	0.0915033	0.0849673	0.0917431	0.0703364	0.0688073	0.0718654	0.0688073	0.0672783	0.0458716	0.0771757	0.0779817	0.0779817	0.0816993	0.0168196	0.0183486	0.0917431	0.0917431	0.0657492	0.107034	0.105505	0.0918836	0.108563	0.0917431	0.0840979	0.0825688
57	Meromacrus gloriosus - INB0003741766	0.103876	0.120795	0.0888889	0.0775194	0.0775194	0.0821018	0.0821256	0.0821705	0.0845295	0.0821705	0.00310078	0.011236	0.00155039	0.00155039	0.0749235	0.0749235	0.0653595	0.0764526	0.0771144	0.0764526	0.0749235	0.0917431	0.0917431	0.0915033	0.0882353	0.0917431	0.0733945	0.0718654	0.0749235	0.0718654	0.0703364	0.0428135	0.0821018	0.0810398	0.0810398	0.0849673	0.00152905	0.0030581	0.0917431	0.0917431	0.0718654	0.108563	0.105505	0.0949464	0.108563	0.0948012	0.0825688	0.0810398
58	Meromacrus sp. - CNC464847	0.148837	0.14526	0.14	0.125581	0.125581	0.124795	0.125604	0.127132	0.127592	0.127132	0.116279	0.12809	0.12093	0.12093	0.119266	0.119266	0.124183	0.123853	0.119403	0.123853	0.125382	0.119266	0.119266	0.122549	0.127451	0.119266	0.117737	0.116208	0.119266	0.116208	0.114679	0.116208	0.124795	0.126911	0.126911	0.114379	0.117737	0.119266	0.119266	0.119266	0.105505	0.116208	0.11315	0.11026	0.117737	0.110092	0.12844	0.125382
59	Meromacrus gloriosus - CNC_DIPTERA_106257	0.103876	0.120795	0.0888889	0.0775194	0.0775194	0.0821018	0.0821256	0.0821705	0.0845295	0.0821705	0.00310078	0.011236	0.00155039	0.00155039	0.0749235	0.0749235	0.0653595	0.0764526	0.0771144	0.0764526	0.0749235	0.0917431	0.0917431	0.0915033	0.0882353	0.0917431	0.0733945	0.0718654	0.0749235	0.0718654	0.0703364	0.0428135	0.0821018	0.0810398	0.0810398	0.0849673	0.00152905	0.0030581	0.0917431	0.0917431	0.0718654	0.108563	0.105505	0.0949464	0.108563	0.0948012	0.0825688	0.0810398
60	Meromacrus gloriosus - CNC_DIPTERA_106256	0.103876	0.120795	0.0888889	0.0775194	0.0775194	0.0821018	0.0821256	0.0821705	0.0845295	0.0821705	0.00465116	0.011236	0.00310078	0.00310078	0.0749235	0.0749235	0.0653595	0.0764526	0.0771144	0.0764526	0.0749235	0.0917431	0.0917431	0.0915033	0.0882353	0.0917431	0.0733945	0.0718654	0.0749235	0.0718654	0.0703364	0.0428135	0.0821018	0.0810398	0.0810398	0.0849673	0.0030581	0.00458716	0.0917431	0.0917431	0.0718654	0.108563	0.103976	0.0949464	0.107034	0.0948012	0.0840979	0.0825688
61	Meromacrus gloriosus - INB0003068489	0.102326	0.119266	0.0888889	0.075969	0.075969	0.0804598	0.0805153	0.0806202	0.0829346	0.0806202	0.00465116	0.011236	0.00310078	0.00310078	0.0733945	0.0733945	0.0653595	0.0749235	0.0746269	0.0749235	0.0733945	0.0902141	0.0902141	0.0898693	0.0882353	0.0902141	0.0718654	0.0703364	0.0733945	0.0703364	0.0688073	0.0412844	0.0804598	0.0795107	0.0795107	0.0849673	0.0030581	0.00458716	0.0902141	0.0902141	0.0703364	0.107034	0.105505	0.093415	0.108563	0.0932722	0.0840979	0.0825688
62	Meromacrus loewi - INB0003798383	0.124031	0.122324	0.1	0.0837209	0.0837209	0.0788177	0.0821256	0.0806202	0.0813397	0.0806202	0.0790698	0.094382	0.0775194	0.0775194	0.00917431	0.00917431	0.00980392	0.0932722	0.10199	0.0948012	0.0948012	0.0932722	0.0932722	0.0964052	0.0816993	0.0932722	0.00152905	0.0030581	0.00917431	0.0030581	0.00458716	0.0657492	0.0788177	0.0795107	0.0795107	0.0784314	0.0764526	0.0749235	0.0932722	0.0932722	0.088685	0.122324	0.119266	0.093415	0.123853	0.0932722	0.0963303	0.0932722
63	Meromacrus laconicus - CNC_DIPTERA_102273	0.124031	0.125382	0.0622222	0.048062	0.048062	0.00164204	0.00161031	0.00155039	0.0015949	0.00155039	0.0852713	0.0898876	0.0806202	0.0806202	0.0856269	0.0856269	0.0882353	0.088685	0.0970149	0.0917431	0.0902141	0.111621	0.111621	0.114379	0.0980392	0.111621	0.0795107	0.0795107	0.0856269	0.0795107	0.0810398	0.0749235	0.00164204	0.00458716	0.00152905	0	0.0825688	0.0795107	0.111621	0.111621	0.087156	0.122324	0.120795	0.111792	0.123853	0.111621	0.110092	0.107034
64	Meromacrus acutus - Jeff_Skevington_Specimen26330	0.103774	0.124214	0.0929705	0.0707547	0.0707547	0.0766667	0.0784314	0.0786164	0.0797448	0.0786164	0.0172956	0.0229358	0.0157233	0.0157233	0.072327	0.072327	0.0707071	0.0707547	0.0661578	0.0707547	0.0691824	0.0927673	0.0927673	0.0912106	0.0875421	0.0927673	0.0707547	0.0691824	0.072327	0.0691824	0.0676101	0.0455975	0.0766667	0.0786164	0.0786164	0.0841751	0.0157233	0.0172956	0.0927673	0.0927673	0.0660377	0.106918	0.105346	0.0913386	0.108491	0.091195	0.086478	0.0849057
65	Meromacrus anna - INBIOCRI000756020	0.145736	0.16055	0.144444	0.11938	0.11938	0.123153	0.123994	0.122481	0.124402	0.122481	0.108527	0.123596	0.106977	0.106977	0.123853	0.123853	0.111111	0.116208	0.121891	0.117737	0.117737	0.129969	0.129969	0.129085	0.124183	0.129969	0.122324	0.120795	0.123853	0.120795	0.119266	0.117737	0.123153	0.122324	0.122324	0.0947712	0.110092	0.110092	0.129969	0.129969	0.114679	0.00458716	0.00764526	0.1317	0.0030581	0.131498	0.134557	0.131498
[truncated: 16 more columns]
